# Supplementary material for: Assessment of the Utility of Selected Inflammatory Markers in Correlation with Magnetic Resonance Enterography (MRE) Findings in the Diagnosis of Crohn’s Disease
Source: Biomolecules. 2025 Jan 13;15(1):116. doi: 10.3390/biom15010116 (PMC11763748; doi:10.3390/biom15010116)
Supplement: Supplementary file 1 [file biomolecules-15-00116-s001.zip]

Archive with 3 entries (3 files):
- PCA.pdf
- power analysis.pdf
- tables_PCA.pdf
